# Supplementary material for: Capsaicin Inhibits Inflammation and Gastric Damage during H pylori Infection by Targeting NF-kB–miRNA Axis
Source: Pathogens. 2022 Jun 1;11(6):641. doi: 10.3390/pathogens11060641 (PMC9227394; doi:10.3390/pathogens11060641)
Supplement: Supplementary file 1 [file pathogens-11-00641-s001.zip]

Archive with 1 entries (1 files):
- pathogens-1694696-supplementary.pdf
